# Supplementary material for: The cell cycle protein MAD2 facilitates endocytosis of the serotonin transporter in the neuronal soma
Source: EMBO Rep. 2023 Aug 2;24(10):e53408. doi: 10.15252/embr.202153408 (PMC10561363; doi:10.15252/embr.202153408)
Supplement: Supplementary file 3 — Source Data for Figure 1 [file EMBR-24-e53408-s003.zip]

Archive with 15 entries (11 files):
- Figure 1/
- Figure 1/.DS_Store
- __MACOSX/Figure 1/._.DS_Store
- Figure 1/1B/
- Figure 1/1D/
- Figure 1/1C/
- Figure 1/1B/Fig 1B; MAD2 signal, original orientation.jpg
- Figure 1/1B/Readme Fig. 1B.txt
- __MACOSX/Figure 1/1B/._Readme Fig. 1B.txt
- Figure 1/1B/Fig 1B; Hoechst signal, original orientation.jpg
- Figure 1/1B/Fig 1B; TPH signal, original orientation.jpg
- Figure 1/1D/Readme Fig. 1B.txt
- Figure 1/1D/Fig 1D; Z-stack MAD2 TPH, original orientation.tif
- __MACOSX/Figure 1/1D/._Fig 1D; Z-stack MAD2 TPH, original orientation.tif
- Figure 1/1C/Immunoblot MAD2 + tubulin in mouse brain.tif
