# Supplementary material for: The cell cycle protein MAD2 facilitates endocytosis of the serotonin transporter in the neuronal soma
Source: EMBO Rep. 2023 Aug 2;24(10):e53408. doi: 10.15252/embr.202153408 (PMC10561363; doi:10.15252/embr.202153408)
Supplement: Supplementary file 3 — Source Data for Figure 1 [file EMBR-24-e53408-s003.zip › Figure 1/1B/Readme Fig. 1B.txt]

In the final figure, the images were rotated clockwise by 165 degrees
in order to establish the common dorsoventral orientation.
