# Supplementary material for: The cell cycle protein MAD2 facilitates endocytosis of the serotonin transporter in the neuronal soma
Source: EMBO Rep. 2023 Aug 2;24(10):e53408. doi: 10.15252/embr.202153408 (PMC10561363; doi:10.15252/embr.202153408)
Supplement: Supplementary file 4 — Source Data for Figure 2 [file EMBR-24-e53408-s008.zip]

Archive with 10 entries (5 files):
- Figure 2/2B/
- Figure 2/2B/Immunoblot MAD2 + HSP70 + ponceau.TIF
- Figure 2/2C-D/
- Figure 2/2C-D/numerical data Fig. 2 C-D.xlsx
- Figure 2/2E/
- Figure 2/2E/Immunoblot anti-YFP and anti-MAD2.TIF
- Figure 2/2F/
- Figure 2/2F/Immunoblot anti-MAD2, anti-YFP, ponceau.TIF
- Figure 2/2G-H/
- Figure 2/2G-H/numerical data Fig. 2 G-H.xlsx
