# Supplementary material for: The cell cycle protein MAD2 facilitates endocytosis of the serotonin transporter in the neuronal soma
Source: EMBO Rep. 2023 Aug 2;24(10):e53408. doi: 10.15252/embr.202153408 (PMC10561363; doi:10.15252/embr.202153408)
Supplement: Supplementary file 4 — Source Data for Figure 2 [file EMBR-24-e53408-s008.zip › Figure 2/2C-D/numerical data Fig. 2 C-D.xlsx]

## Sheet: Fig. 2C
Fig. 2C
	GST-SERTWT	GST-SERTΔMIM
	3.86788	0.750116
	3.36763	0.696909
	3.54914	0.771361
	4.50107	0.56718
	3.36395	0.706988
	4.3858	2.08524
	3.76753	1.12556
	2.36528	0.78987

## Sheet: Fig. 2D
Fig. 2D
	GST-SERTWT	GST-SERTΔMIM
	2.63423	1.92275
	3.18364	3.03353
	2.38736	2.9791
	2.60521	1.90604
	3.34053	3.26688
	3.80045	4.11552
	3.29254	1.67374
	3.99254	3.98995
