# Supplementary material for: The cell cycle protein MAD2 facilitates endocytosis of the serotonin transporter in the neuronal soma
Source: EMBO Rep. 2023 Aug 2;24(10):e53408. doi: 10.15252/embr.202153408 (PMC10561363; doi:10.15252/embr.202153408)
Supplement: Supplementary file 4 — Source Data for Figure 2 [file EMBR-24-e53408-s008.zip › Figure 2/2G-H/numerical data Fig. 2 G-H.xlsx]

## Sheet: Fig. 2G
Fig. 2G
	MAD2WT	R133A	ΔC	R133A/ΔC
	2.80172	2.21818	0.400927	0.923976
	3.13004	2.49394	0.0169192	0.103918
	3.3469	1.48771	0.128073	-0.278351

## Sheet: Fig. 2H
Fig. 2H
	MAD2WT	R133A	ΔC	R133A/ΔC
	3.14001	3.68513	3.33551	3.69639
	4.25933	6.41654	8.1656	7.35201
	3.70077	2.76043	2.50784	1.98704
