# Supplementary material for: The cell cycle protein MAD2 facilitates endocytosis of the serotonin transporter in the neuronal soma
Source: EMBO Rep. 2023 Aug 2;24(10):e53408. doi: 10.15252/embr.202153408 (PMC10561363; doi:10.15252/embr.202153408)
Supplement: Supplementary file 5 — Source Data for Figure 3 [file EMBR-24-e53408-s005.zip]

Archive with 32 entries (26 files):
- Figure 3/
- Figure 3/3B/
- Figure 3/3E-H/
- Figure 3/3C/
- Figure 3/3D/
- Figure 3/.DS_Store
- __MACOSX/Figure 3/._.DS_Store
- Figure 3/3A/
- Figure 3/3B/Fig 3B; TPH signal, original orientation.jpg
- __MACOSX/Figure 3/3B/._Fig 3B; TPH signal, original orientation.jpg
- Figure 3/3B/Fig 3B; p31comet signal, original orientation.jpg
- __MACOSX/Figure 3/3B/._Fig 3B; p31comet signal, original orientation.jpg
- Figure 3/3B/Fig 3B; Hoechst signal, original orientation.jpg
- __MACOSX/Figure 3/3B/._Fig 3B; Hoechst signal, original orientation.jpg
- Figure 3/3B/Readme Fig. 1B.txt
- __MACOSX/Figure 3/3B/._Readme Fig. 1B.txt
- Figure 3/3E-H/numerical data Fig 3 E-H.xlsx
- Figure 3/3C/Immunoblot coIP-YFP for beta2-adaptin, p31comet, MAD2 and GAPDH (2).TIF
- Figure 3/3C/Immunoblot coIP-YFP for HSP70, BubR1 and YFP-SERT (2).TIF
- Figure 3/3C/Immunoblot total cell lysates for all target proteins.TIF
- Figure 3/3C/Readme Fig. 3C.txt
- Figure 3/3D/Immunoblot for all target proteins.TIF
- Figure 3/3D/Readme Fig. 3C.txt
- Figure 3/3D/Immunoblot YFP-SERT.TIF
- Figure 3/3A/Fig 3A; Hoechst signal, original orientation.jpg
- __MACOSX/Figure 3/3A/._Fig 3A; Hoechst signal, original orientation.jpg
- Figure 3/3A/Fig 3A; TPH signal, original orientation.jpg
- __MACOSX/Figure 3/3A/._Fig 3A; TPH signal, original orientation.jpg
- Figure 3/3A/Readme Fig. 1B.txt
- __MACOSX/Figure 3/3A/._Readme Fig. 1B.txt
- Figure 3/3A/Fig 3A; BubR1 signal, original orientation.jpg
- __MACOSX/Figure 3/3A/._Fig 3A; BubR1 signal, original orientation.jpg
