# Supplementary material for: The cell cycle protein MAD2 facilitates endocytosis of the serotonin transporter in the neuronal soma
Source: EMBO Rep. 2023 Aug 2;24(10):e53408. doi: 10.15252/embr.202153408 (PMC10561363; doi:10.15252/embr.202153408)
Supplement: Supplementary file 5 — Source Data for Figure 3 [file EMBR-24-e53408-s005.zip › Figure 3/3E-H/numerical data Fig 3 E-H.xlsx]

## Sheet: Fig. 3E
Fig. 3E (BubR1)
	ctrl siRNA	MAD2 siRNA
	0.334202	0
	0.301005	0.132246
	0.307991	0.1497
	0.31941	0.01956
	0.285508	0.131867
	0.318932	0.0423338
	0.299149	0.0942824

## Sheet: Fig. 3F
Fig. 3F (beta2-adaptin)
	ctrl siRNA	MAD2 siRNA
	0.243638	0.0215673
	0.272338	0.0913553
	0.232161	0.199729
	0.217086	0.118581
	0.274513	0.217864
	0.190537	0.137688
	0.239044	0.165111
	0.237022	0.1269

## Sheet: Fig. 3G
Fig. 3G (p31comet)
	ctrl siRNA	MAD2 siRNA
	0.392423	0
	0.389137	0.377656
	0.39817	0.427499
	0.445094	0.477894
	0.57413	0.314733

## Sheet: Fig. 3H
Fig. 3H (HSP70)
	ctrl siRNA	MAD2 siRNA
	0.523401	0.429765
	0.522254	0.378689
	0.487509	0.519832
	0.545891	0.541559
	0.442244	0.723291
	0.369335	0.932218
	0.652507	0.587722
	0.49571	0.343827
