# Supplementary material for: The cell cycle protein MAD2 facilitates endocytosis of the serotonin transporter in the neuronal soma
Source: EMBO Rep. 2023 Aug 2;24(10):e53408. doi: 10.15252/embr.202153408 (PMC10561363; doi:10.15252/embr.202153408)
Supplement: Supplementary file 5 — Source Data for Figure 3 [file EMBR-24-e53408-s005.zip › Figure 3/3C/Readme Fig. 3C.txt]

All western blot signals in Fig. 3C derive from the exact same set of samples, 
which was (necessarily) loaded onto several gels. Scissors indicate where the original 
western blot membrane was cut for incubation with different primary antibodies.
