# Supplementary material for: The cell cycle protein MAD2 facilitates endocytosis of the serotonin transporter in the neuronal soma
Source: EMBO Rep. 2023 Aug 2;24(10):e53408. doi: 10.15252/embr.202153408 (PMC10561363; doi:10.15252/embr.202153408)
Supplement: Supplementary file 6 — Source Data for Figure 4 [file EMBR-24-e53408-s004.zip]

Archive with 17 entries (12 files):
- Figure 4/4A/
- Figure 4/4A/Immunoblot MAD2 + tubulin.tif
- Figure 4/4A/numerical data Fig. 4A.xlsx
- Figure 4/4B/
- Figure 4/4B/Immunoblot YFP-SERT surface biotinylation.tif
- Figure 4/4C-D/
- Figure 4/4C-D/Fig 4C; Ctrl-siRNA Z-stack.tif
- Figure 4/4C-D/Fig 4C; MAD2-siRNA Z-stack.tif
- Figure 4/4C-D/numerical data Fig. 4D.xlsx
- Figure 4/4E-F/
- Figure 4/4E-F/Copy of source data Fig. 4 updated.xlsx
- Figure 4/4E-F/Fig 4E; Ctrl-siRNA Rab5.tif
- Figure 4/4E-F/Fig 4E; MAD2-siRNA Rab5.tif
- Figure 4/4G-H/
- Figure 4/4G-H/Copy of source data Fig. 4 updated.xlsx
- Figure 4/4G-H/Fig 4G; Ctrl-siRNA Rab7.tif
- Figure 4/4G-H/Fig 4G; MAD2-siRNA Rab7.tif
