# Supplementary material for: The cell cycle protein MAD2 facilitates endocytosis of the serotonin transporter in the neuronal soma
Source: EMBO Rep. 2023 Aug 2;24(10):e53408. doi: 10.15252/embr.202153408 (PMC10561363; doi:10.15252/embr.202153408)
Supplement: Supplementary file 6 — Source Data for Figure 4 [file EMBR-24-e53408-s004.zip › Figure 4/4A/numerical data Fig. 4A.xlsx]

## Sheet: Fig. 4A
Fig. 4A
representative curve
	[5-HT] µM		ctrl siRNA				MAD2 siRNA
	0.2		6.46	11.2	11.38		10.41	13.12	9.23
	1		31.62	49.17	43.66		63.68	66.64	33.96
	3		70.9	100.34	91.39		140.74	148.77	93.02
	10		151.11	165.59	128.43		211.2	240.53	199.39
	30		169.29	226.57	180.66		294.9	333.69	322.85
KM (n = 6)					Vmax (n=6)
	ctrl siRNA	MAD2 siRNA				ctrl-siRNA	MAD2-kd
	10.82	9.833				694.5	839.8
	5.005	7.114				295.6	491.2
	7.726	8.687				806.3	1059
	3.927	5.146				190.7	290.6
	8.173	9.144				658.3	1015
	4.557	6.514				219.7	379.2
