# Supplementary material for: The cell cycle protein MAD2 facilitates endocytosis of the serotonin transporter in the neuronal soma
Source: EMBO Rep. 2023 Aug 2;24(10):e53408. doi: 10.15252/embr.202153408 (PMC10561363; doi:10.15252/embr.202153408)
Supplement: Supplementary file 6 — Source Data for Figure 4 [file EMBR-24-e53408-s004.zip › Figure 4/4C-D/numerical data Fig. 4D.xlsx]

## Sheet: Fig. 4D
Fig. 4D
	ctrl siRNA	MAD2 siRNA
1	-0.04462	0.036848
2	0.084649	-0.9906
3	0.46427	-1.03241
4	0.329645	-0.34994
5	-0.93142	-1.24923
6	-0.93308	0.585304
7	1.04694	-0.55382
8	1.20329	0.166268
9	0.217378	0.41162
10	-0.23503	-0.97324
11	-0.50865	-0.88813
12	0.194861	-0.5817
13	-0.23516	-0.30035
14	-0.27143	-0.70867
15	0.02882	-0.23272
16	0.363787	-0.17373
17	0.560522	-0.63278
18	-0.7467	-0.95867
19	-0.88382	-0.59331
20	-0.74419	-1.54635
21	0.004616	-0.26447
22	0.302147	-0.53091
23	-0.47871	0.049813
24	-0.26482	0.476044
25	-0.54416	-0.32588
26	-0.52016	-0.70122
27	-1.36242	-0.30041
28	-0.2595	-0.37928
29	0.5322	-0.35829
30	-0.16153	-0.29122
31	-0.69543	-0.19548
32	0.251108	-0.31729
33	-0.7305	-0.81319
34	-0.67342	-0.7107
35	-1.42508	-0.45259
36	-0.50369	-0.50373
37	-0.3296	-1.19393
38	-1.4629	-0.80011
39	-0.79481	-0.29118
40	-0.98616	-0.12892
41	-0.98188	-0.22191
42	0.660515	-0.35643
43	0.094984	-0.63047
44	0.129943	-0.5986
45	0.239162	-0.22065
46	0.305947	-0.17628
47	-0.12191	-0.21949
48	-0.03596	-0.18084
49	0.547445	-0.27004
50	-0.02534	-0.26127
51	-0.61923	-0.79267
52	-0.39327	-0.32136
53	-0.91926	-0.88701
54	-0.97896	-1.40317
55	-0.49254	-0.92082
56	-0.69122	-0.41971
57	-0.10832	-0.80439
58	-0.37522	-0.29431
59	-0.54661	-1.1946
60	-0.7716	-0.41988
61	-0.278497	-0.2866
62	-0.158432	0.368269
63	0.278364	-0.85664
64	0.7267	-0.94559
65	0.0694641	0.138284
66	0.262663	-0.43211
67	0.219859	-0.320242
68	0.469416	-0.399538
69	0.503121	0.183493
70	0.657739	0.0445364
71	1.32951	-0.236089
72	0.753815	0.470409
73	0.761111	-0.49523
74	0.909839	-0.0432206
75	0.770323	-0.0860327
76	1.18893	0.203125
77	1.4762	0.0687218
78	0.301421	-0.257306
79	0.453687	-0.985402
80	0.8061	-1.78593
81	0.241822	0.597227
82	0.419291	0.306392
83	0.493585	0.373528
84	-0.48919	0.460554
85	0.537307	0.0309663
86	0.160494	0.0772794
87	0.654804	-0.221251
88	-0.288997	0.736557
89	0.428802	-0.0782604
90	0.490793	-0.217656
91	0.292123	0.408894
92	-0.108233	0.386147
93	0.661377	0.479157
94	-1.40165	0.506272
95	0.502414	0.134472
96	0.678014	0.374997
97	1.02128	0.999066
98	0.858315	-0.219548
99	-0.920903	-0.617135
100	0.525115	0.531725
101	0.369338	0.0110595
102	0.550864	0.684655
103	0.942086	-0.122197
104	0.515515	0.513807
105	0.957522	0.275657
106	1.04496	0.0549982
107	0.49401	0.21978
108	0.50927	0.0234535
109	0.566809	-0.629793
110	0.514439	0.0393617
111	0.782663	0.187337
112	0.254255	0.198541
113		-0.321809
114		0.30275
115		0.567938
116		-0.436734
