# Supplementary material for: The cell cycle protein MAD2 facilitates endocytosis of the serotonin transporter in the neuronal soma
Source: EMBO Rep. 2023 Aug 2;24(10):e53408. doi: 10.15252/embr.202153408 (PMC10561363; doi:10.15252/embr.202153408)
Supplement: Supplementary file 6 — Source Data for Figure 4 [file EMBR-24-e53408-s004.zip › Figure 4/4E-F/Copy of source data Fig. 4 updated.xlsx]

## Sheet: Fig. 4F
Fig. 4F
	ctrl siRNA	MAD2 siRNA
1	0.554	0.611
2	0.636	0.103
3	0.636	0.308
4	0.57	0.178
5	0.484	0.255
6	0.382	0.202
7	0.588	0.051
8	0.722	0.21
9	0.335	0.179
10	0.542	0.468
11	0.723	0.175
12	0.788	0.259
13	0.806	0.457
14	0.745	0.346
15	0.923	0.376
16	0.917	0.561
17	0.803	0.315
18	0.308	0.426
19	0.497	0.391
20	0.864	0.299
21	0.194	0.175
22	0.969	0.234
23	0.599	0.586
24	0.46	0.035
25	0.603	0.358
26	0.429	0.112
27	0.624	0.333
28	0.616	0.161
29	0.746	0.214
30	0.462	0.276
31	0.174	0.345
32	0.422	0.195
33	0.427	0.4
34	0.075
35	0.125
36	0.427
37	0.56
38	0.661
