# Supplementary material for: The cell cycle protein MAD2 facilitates endocytosis of the serotonin transporter in the neuronal soma
Source: EMBO Rep. 2023 Aug 2;24(10):e53408. doi: 10.15252/embr.202153408 (PMC10561363; doi:10.15252/embr.202153408)
Supplement: Supplementary file 6 — Source Data for Figure 4 [file EMBR-24-e53408-s004.zip › Figure 4/4G-H/Copy of source data Fig. 4 updated.xlsx]

## Sheet: Fig. 4H
Fig. 4H
	ctrl siRNA	MAD2 siRNA
1	0.618	0.27
2	0.819	0.145
3	0.604	0.165
4	0.649	0.217
5	0.567	0.312
6	0.837	0.869
7	0.686	0.176
8	0.744	0.279
9	0.61	0.029
10	0.682	0.322
11	0.667	0.331
12	0.584	0.632
13	0.756	0.381
14		0.392
