# Supplementary material for: The cell cycle protein MAD2 facilitates endocytosis of the serotonin transporter in the neuronal soma
Source: EMBO Rep. 2023 Aug 2;24(10):e53408. doi: 10.15252/embr.202153408 (PMC10561363; doi:10.15252/embr.202153408)
Supplement: Supplementary file 7 — Source Data for Figure 5 [file EMBR-24-e53408-s006.zip]

Archive with 62 entries (56 files):
- Figure 5/
- Figure 5/5F/
- __MACOSX/Figure 5/._5F
- Figure 5/.DS_Store
- __MACOSX/Figure 5/._.DS_Store
- Figure 5/5C/
- Figure 5/5D/
- Figure 5/5E/
- __MACOSX/Figure 5/._5E
- Figure 5/5B/
- Figure 5/5F/Fig 5F; 60x MAD2-shRNA, SERT-signal example image 4.tif
- __MACOSX/Figure 5/5F/._Fig 5F; 60x MAD2-shRNA, SERT-signal example image 4.tif
- Figure 5/5F/.DS_Store
- __MACOSX/Figure 5/5F/._.DS_Store
- Figure 5/5F/numerical data Fig. 5F.xlsx
- Figure 5/5F/Fig 5F; 60x MAD2-shRNA, SERT-signal example image 1.tif
- __MACOSX/Figure 5/5F/._Fig 5F; 60x MAD2-shRNA, SERT-signal example image 1.tif
- Figure 5/5F/Fig 5F; 60x MAD2-shRNA, SERT-signal example image 3.tif
- __MACOSX/Figure 5/5F/._Fig 5F; 60x MAD2-shRNA, SERT-signal example image 3.tif
- Figure 5/5F/Fig 5F; 60x MAD2-shRNA, SERT-signal example image 2.tif
- __MACOSX/Figure 5/5F/._Fig 5F; 60x MAD2-shRNA, SERT-signal example image 2.tif
- Figure 5/5F/Fig 5F; 60x MAD2-shRNA, HOECHST-signal example image 3.tif
- __MACOSX/Figure 5/5F/._Fig 5F; 60x MAD2-shRNA, HOECHST-signal example image 3.tif
- Figure 5/5F/Fig 5F; 60x scramble-shRNA, HOECHST-signal example image 2.tif
- __MACOSX/Figure 5/5F/._Fig 5F; 60x scramble-shRNA, HOECHST-signal example image 2.tif
- Figure 5/5F/Fig 5F; 60x scramble-shRNA, HOECHST-signal example image 3.tif
- __MACOSX/Figure 5/5F/._Fig 5F; 60x scramble-shRNA, HOECHST-signal example image 3.tif
- Figure 5/5F/Fig 5F; 60x MAD2-shRNA, HOECHST-signal example image 2.tif
- __MACOSX/Figure 5/5F/._Fig 5F; 60x MAD2-shRNA, HOECHST-signal example image 2.tif
- Figure 5/5F/Fig 5F; 60x scramble-shRNA, HOECHST-signal example image 1.tif
- __MACOSX/Figure 5/5F/._Fig 5F; 60x scramble-shRNA, HOECHST-signal example image 1.tif
- Figure 5/5F/Fig 5F; 60x MAD2-shRNA, HOECHST-signal example image 1.tif
- __MACOSX/Figure 5/5F/._Fig 5F; 60x MAD2-shRNA, HOECHST-signal example image 1.tif
- Figure 5/5F/Fig 5F; 60x scramble-shRNA, HOECHST-signal example image 4.tif
- __MACOSX/Figure 5/5F/._Fig 5F; 60x scramble-shRNA, HOECHST-signal example image 4.tif
- Figure 5/5F/Fig 5F; 60x MAD2-shRNA, HOECHST-signal example image 4.tif
- __MACOSX/Figure 5/5F/._Fig 5F; 60x MAD2-shRNA, HOECHST-signal example image 4.tif
- Figure 5/5F/Fig 5F; 60x scramble-shRNA, SERT-signal example image 4.tif
- __MACOSX/Figure 5/5F/._Fig 5F; 60x scramble-shRNA, SERT-signal example image 4.tif
- Figure 5/5F/Fig 5F; 60x scramble-shRNA, SERT-signal example image 2.tif
- __MACOSX/Figure 5/5F/._Fig 5F; 60x scramble-shRNA, SERT-signal example image 2.tif
- Figure 5/5F/Fig 5F; 60x scramble-shRNA, SERT-signal example image 3.tif
- __MACOSX/Figure 5/5F/._Fig 5F; 60x scramble-shRNA, SERT-signal example image 3.tif
- Figure 5/5F/Fig 5F; 60x scramble-shRNA, SERT-signal example image 1.tif
- __MACOSX/Figure 5/5F/._Fig 5F; 60x scramble-shRNA, SERT-signal example image 1.tif
- Figure 5/5C/numerical data Fig. 5C.xlsx
- Figure 5/5D/Immunoblot rMAD2 + rCNX.tif
- Figure 5/5E/Fig 5E; 60x MAD2-shRNA, SERT-signal.tif
- Figure 5/5E/Fig 5E; 60x scramble-shRNA, MAD2-signal.tif
- Figure 5/5E/.DS_Store
- __MACOSX/Figure 5/5E/._.DS_Store
- Figure 5/5E/Fig 5E; 20x scramble-shRNA, Hoechst-signal.tif
- Figure 5/5E/Fig 5E; 60x MAD2-shRNA, MAD2-signal.tif
- Figure 5/5E/Fig 5E; 60x scramble-shRNA, SERT-signal.tif
- Figure 5/5E/Fig 5E; 20x MAD2-shRNA, Hoechst signal.tif
- __MACOSX/Figure 5/5E/._Fig 5E; 20x MAD2-shRNA, Hoechst signal.tif
- Figure 5/5E/Fig 5E; 60x MAD2-shRNA, Hoechst-signal.tif
- Figure 5/5E/Fig 5E; 20x MAD2-shRNA, SERT-signal.tif
- __MACOSX/Figure 5/5E/._Fig 5E; 20x MAD2-shRNA, SERT-signal.tif
- Figure 5/5E/Fig 5E; 20x scramble-shRNA SERT-signal.tif
- Figure 5/5E/Fig 5E; 60x scramble-shRNA, Hoechst-signal.tif
- Figure 5/5B/numerical data Fig. 5B.xlsx
