# Supplementary material for: The cell cycle protein MAD2 facilitates endocytosis of the serotonin transporter in the neuronal soma
Source: EMBO Rep. 2023 Aug 2;24(10):e53408. doi: 10.15252/embr.202153408 (PMC10561363; doi:10.15252/embr.202153408)
Supplement: Supplementary file 7 — Source Data for Figure 5 [file EMBR-24-e53408-s006.zip › Figure 5/5F/numerical data Fig. 5F.xlsx]

## Sheet: Fig. 5F 
Fig. 5F
	scramble-sh	MAD2-sh
1	0.748235	1.997
2	1.11057	1.44084
3	0.398345	3.27757
4	0.742116	1.24194
5	0.616558	1.16822
6	0.696569	1.14352
7	0.651316	1.37736
8	0.639338	1.45067
9	0.693944	1.15673
10	0.680026	1.08714
11	0.753792	1.14456
12	0.963235	1.66733
13	0.751613	1.20279
14	0.509839	1.54118
15	0.527559	1.68896
16	0.533095	1.04505
17	0.70836	0.602142
18	0.421412	0.863171
19	0.549894	0.836412
20	0.679245	0.576541
21	0.737194	0.574222
22	0.784925	0.853625
23	0.533835	0.752778
24	1.10807	1.42529
25	0.487062	1.23013
26	0.612745	2.22165
27	0.486513	3.20108
28	0.620295	1.44256
29	0.470806	0.721116
30	0.623463	2.29395
31	0.596875
32	0.463087
33	0.572165
34	0.597315
35	1.02394
36	1.19288
37	0.656347
38	0.652516
39	0.926064
40	1.01341
