# Supplementary material for: The cell cycle protein MAD2 facilitates endocytosis of the serotonin transporter in the neuronal soma
Source: EMBO Rep. 2023 Aug 2;24(10):e53408. doi: 10.15252/embr.202153408 (PMC10561363; doi:10.15252/embr.202153408)
Supplement: Supplementary file 7 — Source Data for Figure 5 [file EMBR-24-e53408-s006.zip › Figure 5/5C/numerical data Fig. 5C.xlsx]

## Sheet: Fig. 5C
Fig. 5C
	scramble-sh	MAD2-sh
	100	11.654
	100	9.60593
	100	9.00401
