# Supplementary material for: The cell cycle protein MAD2 facilitates endocytosis of the serotonin transporter in the neuronal soma
Source: EMBO Rep. 2023 Aug 2;24(10):e53408. doi: 10.15252/embr.202153408 (PMC10561363; doi:10.15252/embr.202153408)
Supplement: Supplementary file 7 — Source Data for Figure 5 [file EMBR-24-e53408-s006.zip › Figure 5/5B/numerical data Fig. 5B.xlsx]

## Sheet: Fig. 5B
Fig. 5B
	Rab5	Rab7	Rab11	Rab4	LAMP1	SEC24C	GM130	beta-COP	TGN38
1	0.124	0.095	0.308	0.042	0.155	0.153	0.112	0.066	0.087
2	0.17	0.394	0.166	0.378	0.171	0.101	0.135	0.1	0.151
3	0.203	0.222	0.474	0.167	0.111	0.099	0.068	0.044	0.152
4	0.15	0.239	0.193	0.26	0.091	0.151	0.122	0.182	0.086
5	0.118	0.221	0.287	0.225	0.084	0.052	0.175	0.186	0.137
6	0.17	0.44	0.184	0.084	0.086	0.057	0.118	0.186
7	0.105	0.056	0.258	0.087	0.277	0.057	0.057	0.108
8	0.06	0.17	0.229	0.13	0.12	0.075	0.105
9	0.159	0.143	0.264		0.204	0.146	0.069
10	0.086	0.129	0.342		0.135	0.076	0.086
11	0.106	0.106	0.203		0.245	0.065	0.052
12	0.093		0.314		0.138
13	0.12		0.268
14	0.155		0.451
15			0.228
16			0.297
17			0.4
18			0.073
19			0.483
20			0.225
